# Supplementary material for: Development and validation of a novel 3-gene prognostic model for pancreatic adenocarcinoma based on ferroptosis-related genes
Source: Cancer Cell Int. 2022 Jan 15;22:21. doi: 10.1186/s12935-021-02431-8 (PMC8760727; doi:10.1186/s12935-021-02431-8)
Supplement: Supplementary file 2 — Additional file 2. KEGG pathway analysis and GO functional enrichment analysis. [file 12935_2021_2431_MOESM2_ESM.xlsx]

## Sheet: Sheet1
ONTOLOGY	ID	Description	GeneRatio	BgRatio	pvalue	p.adjust	qvalue	geneID	Count
BP	GO:0050808	synapse organization	12/128	408/18670	2.44e-05	0.0565261	0.0512181	ADD2/NEFH/TNR/TMEM108/LRRTM2/NLGN4X/DLG2/CLSTN2/NTNG1/CTNND2/ERBB4/SLITRK4	12
BP	GO:0099003	vesicle-mediated transport in synapse	8/128	207/18670	9.14e-05	0.0565261	0.0512181	SNAP91/AMPH/HTR2A/MAPK10/DNAJC6/SYT6/NLGN4X/KIF5C	8
BP	GO:0007409	axonogenesis	12/128	468/18670	9.16e-05	0.0565261	0.0512181	PAX2/NEFH/TNR/CNTN6/CHL1/EPHA5/NTNG1/KIF5C/GFRA2/BRSK2/SLITRK4/COL25A1	12
BP	GO:0042531	positive regulation of tyrosine phosphorylation of STAT protein	5/128	71/18670	0.000126938	0.0565261	0.0512181	IGF1/GHR/FLT3/LEP/ERBB4	5
BP	GO:0007158	neuron cell-cell adhesion	3/128	16/18670	0.000165133	0.0565261	0.0512181	TNR/NLGN4X/NCAM2	3
BP	GO:0042391	regulation of membrane potential	11/128	434/18670	0.000200511	0.0565261	0.0512181	CHRNA3/KCNJ5/GRIA3/KCNH1/TMEM108/ANK2/NLGN4X/GRM1/SCN3A/KCNT2/GABRQ	11
BP	GO:0050804	modulation of chemical synaptic transmission	11/128	436/18670	0.000208619	0.0565261	0.0512181	CHRNA3/HTR2A/TNR/TMEM108/LRRTM2/NLGN4X/GRM1/CNTNAP4/JPH3/CLSTN2/NTNG1	11
BP	GO:0099177	regulation of trans-synaptic signaling	11/128	437/18670	0.000212776	0.0565261	0.0512181	CHRNA3/HTR2A/TNR/TMEM108/LRRTM2/NLGN4X/GRM1/CNTNAP4/JPH3/CLSTN2/NTNG1	11
BP	GO:0006813	potassium ion transport	8/128	240/18670	0.000252178	0.0565261	0.0512181	HTR2A/KCNJ5/SLC12A5/KCNH1/ANK2/KCNT2/KCNQ5/WNK3	8
BP	GO:0048015	phosphatidylinositol-mediated signaling	7/128	181/18670	0.00025276	0.0565261	0.0512181	IGF1/HTR2A/FLT3/KCNH1/LEP/CD28/ERBB4	7
BP	GO:0042509	regulation of tyrosine phosphorylation of STAT protein	5/128	83/18670	0.000265122	0.0565261	0.0512181	IGF1/GHR/FLT3/LEP/ERBB4	5
BP	GO:0048017	inositol lipid-mediated signaling	7/128	184/18670	0.000279371	0.0565261	0.0512181	IGF1/HTR2A/FLT3/KCNH1/LEP/CD28/ERBB4	7
BP	GO:0007260	tyrosine phosphorylation of STAT protein	5/128	86/18670	0.000312848	0.0572521	0.0518759	IGF1/GHR/FLT3/LEP/ERBB4	5
BP	GO:0014068	positive regulation of phosphatidylinositol 3-kinase signaling	5/128	87/18670	0.000330119	0.0572521	0.0518759	IGF1/FLT3/LEP/CD28/ERBB4	5
BP	GO:0046427	positive regulation of JAK-STAT cascade	5/128	89/18670	0.000366818	0.0593756	0.0538	IGF1/GHR/FLT3/LEP/ERBB4	5
BP	GO:1904894	positive regulation of STAT cascade	5/128	92/18670	0.000427548	0.064851	0.0587612	IGF1/GHR/FLT3/LEP/ERBB4	5
BP	GO:0030534	adult behavior	6/128	144/18670	0.000475528	0.064851	0.0587612	CHRNA3/HTR2A/SLC1A2/CHL1/NLGN4X/LEP	6
BP	GO:0043491	protein kinase B signaling	8/128	269/18670	0.000539548	0.064851	0.0587612	IGF1/PAX2/KL/KLB/NRG4/LEP/CD28/ERBB4	8
BP	GO:0014065	phosphatidylinositol 3-kinase signaling	6/128	148/18670	0.000549764	0.064851	0.0587612	IGF1/HTR2A/FLT3/LEP/CD28/ERBB4	6
BP	GO:0044062	regulation of excretion	3/128	24/18670	0.000573389	0.064851	0.0587612	SPX/AGTR1/NPHS1	3
BP	GO:0048488	synaptic vesicle endocytosis	4/128	56/18670	0.000587612	0.064851	0.0587612	SNAP91/AMPH/DNAJC6/NLGN4X	4
BP	GO:0140238	presynaptic endocytosis	4/128	56/18670	0.000587612	0.064851	0.0587612	SNAP91/AMPH/DNAJC6/NLGN4X	4
BP	GO:0007200	phospholipase C-activating G protein-coupled receptor signaling pathway	5/128	100/18670	0.000626648	0.0649818	0.0588797	HTR2A/CCKBR/GRPR/AGTR1/GRM1	5
BP	GO:0046545	development of primary female sexual characteristics	5/128	101/18670	0.000655708	0.0649818	0.0588797	ADCYAP1R1/PGR/SFRP1/PTX3/LEP	5
BP	GO:0055067	monovalent inorganic cation homeostasis	6/128	154/18670	0.000677674	0.0649818	0.0588797	CCKBR/SLC12A5/SPX/AGTR1/RAB39A/ATP6V1G2	6
BP	GO:0035640	exploration behavior	3/128	26/18670	0.000729234	0.0649818	0.0588797	TNR/CHL1/JPH3	3
BP	GO:0071804	cellular potassium ion transport	7/128	217/18670	0.000749378	0.0649818	0.0588797	KCNJ5/SLC12A5/KCNH1/ANK2/KCNT2/KCNQ5/WNK3	7
BP	GO:0071805	potassium ion transmembrane transport	7/128	217/18670	0.000749378	0.0649818	0.0588797	KCNJ5/SLC12A5/KCNH1/ANK2/KCNT2/KCNQ5/WNK3	7
BP	GO:0048799	animal organ maturation	3/128	27/18670	0.000816296	0.0683437	0.0619259	IGF1/PAX2/LEP	3
BP	GO:0099173	postsynapse organization	6/128	163/18670	0.00091144	0.0696866	0.0631427	NEFH/TMEM108/LRRTM2/NLGN4X/DLG2/CTNND2	6
BP	GO:0007588	excretion	4/128	63/18670	0.00091844	0.0696866	0.0631427	CHRNA3/SPX/AGTR1/NPHS1	4
BP	GO:0035418	protein localization to synapse	4/128	63/18670	0.00091844	0.0696866	0.0631427	MAPK10/DLG2/NPHS1/KIF5C	4
BP	GO:0050890	cognition	8/128	296/18670	0.0010046	0.0733092	0.0664252	HTR2A/TNR/SLC12A5/GRPR/CHL1/NLGN4X/JAKMIP1/JPH3	8
BP	GO:1903522	regulation of blood circulation	8/128	297/18670	0.00102657	0.0733092	0.0664252	GNAO1/HTR2A/KCNJ5/SPX/AGTR1/ANK2/LEP/NKX2-5	8
BP	GO:0046660	female sex differentiation	5/128	115/18670	0.00117739	0.0816771	0.0740072	ADCYAP1R1/PGR/SFRP1/PTX3/LEP	5
BP	GO:0097106	postsynaptic density organization	3/128	31/18670	0.00122962	0.0829312	0.0751436	TMEM108/LRRTM2/DLG2	3
BP	GO:0036465	synaptic vesicle recycling	4/128	69/18670	0.00129148	0.0845603	0.0766198	SNAP91/AMPH/DNAJC6/NLGN4X	4
BP	GO:0051897	positive regulation of protein kinase B signaling	6/128	176/18670	0.00135334	0.0845603	0.0766198	KL/KLB/NRG4/LEP/CD28/ERBB4	6
BP	GO:0003012	muscle system process	10/128	465/18670	0.00138093	0.0845603	0.0766198	IGF1/CHRNA3/GNAO1/HTR2A/KCNJ5/SPX/ANK2/LEP/SSTR2/NKX2-5	10
BP	GO:0007416	synapse assembly	6/128	177/18670	0.00139309	0.0845603	0.0766198	ADD2/LRRTM2/NLGN4X/CLSTN2/ERBB4/SLITRK4	6
BP	GO:0099084	postsynaptic specialization organization	3/128	33/18670	0.00147768	0.0875076	0.0792902	TMEM108/LRRTM2/DLG2	3
BP	GO:0014066	regulation of phosphatidylinositol 3-kinase signaling	5/128	124/18670	0.00164487	0.0950893	0.08616	IGF1/FLT3/LEP/CD28/ERBB4	5
BP	GO:0050730	regulation of peptidyl-tyrosine phosphorylation	7/128	256/18670	0.00194346	0.109738	0.099433	IGF1/HTR2A/SFRP1/GHR/FLT3/LEP/ERBB4	7
BP	GO:0050731	positive regulation of peptidyl-tyrosine phosphorylation	6/128	192/18670	0.00210296	0.116045	0.105148	IGF1/HTR2A/GHR/FLT3/LEP/ERBB4	6
BP	GO:0099504	synaptic vesicle cycle	6/128	194/18670	0.00221507	0.119515	0.108292	SNAP91/AMPH/HTR2A/DNAJC6/NLGN4X/BRSK2	6
BP	GO:0007626	locomotory behavior	6/128	198/18670	0.00245278	0.123511	0.111913	CHRNA3/GNAO1/TNR/CHL1/NOVA1/GRM1	6
BP	GO:1905383	protein localization to presynapse	2/128	11/18670	0.00246332	0.123511	0.111913	DLG2/KIF5C	2
BP	GO:0007292	female gamete generation	5/128	136/18670	0.00246395	0.123511	0.111913	IGF1/PGR/CCDC155/PTX3/LEP	5
BP	GO:0031644	regulation of neurological system process	5/128	137/18670	0.00254347	0.123511	0.111913	TNR/SPX/TMEM108/NLGN4X/GRM1	5
BP	GO:0046425	regulation of JAK-STAT cascade	5/128	137/18670	0.00254347	0.123511	0.111913	IGF1/GHR/FLT3/LEP/ERBB4	5
BP	GO:0060078	regulation of postsynaptic membrane potential	5/128	140/18670	0.00279322	0.130422	0.118175	CHRNA3/GRIA3/TMEM108/NLGN4X/GRM1	5
BP	GO:0072073	kidney epithelium development	5/128	140/18670	0.00279322	0.130422	0.118175	PAX2/SFRP1/ADAMTS16/NPHS1/BMPER	5
BP	GO:0035630	bone mineralization involved in bone maturation	2/128	12/18670	0.00294275	0.130648	0.11838	IGF1/LEP	2
BP	GO:0099640	axo-dendritic protein transport	2/128	12/18670	0.00294275	0.130648	0.11838	DLG2/KIF5C	2
BP	GO:0007411	axon guidance	7/128	276/18670	0.00295949	0.130648	0.11838	TNR/CNTN6/CHL1/EPHA5/NTNG1/KIF5C/GFRA2	7
BP	GO:0097485	neuron projection guidance	7/128	277/18670	0.00301927	0.130907	0.118614	TNR/CNTN6/CHL1/EPHA5/NTNG1/KIF5C/GFRA2	7
BP	GO:1904892	regulation of STAT cascade	5/128	146/18670	0.00334529	0.140105	0.126948	IGF1/GHR/FLT3/LEP/ERBB4	5
BP	GO:0006936	muscle contraction	8/128	360/18670	0.00340512	0.140105	0.126948	CHRNA3/GNAO1/HTR2A/KCNJ5/SPX/ANK2/SSTR2/NKX2-5	8
BP	GO:0032096	negative regulation of response to food	2/128	13/18670	0.00346223	0.140105	0.126948	SPX/LEP	2
BP	GO:0032099	negative regulation of appetite	2/128	13/18670	0.00346223	0.140105	0.126948	SPX/LEP	2
BP	GO:0018108	peptidyl-tyrosine phosphorylation	8/128	363/18670	0.00358002	0.142497	0.129116	IGF1/HTR2A/SFRP1/GHR/FLT3/EPHA5/LEP/ERBB4	8
BP	GO:0018212	peptidyl-tyrosine modification	8/128	366/18670	0.00376183	0.147318	0.133484	IGF1/HTR2A/SFRP1/GHR/FLT3/EPHA5/LEP/ERBB4	8
BP	GO:0022602	ovulation cycle process	3/128	46/18670	0.00385355	0.148515	0.134569	PGR/PTX3/LEP	3
BP	GO:0051952	regulation of amine transport	4/128	95/18670	0.0041491	0.150035	0.135946	CHRNA3/HTR2A/SYT6/LEP	4
BP	GO:0008585	female gonad development	4/128	96/18670	0.00430688	0.150035	0.135946	PGR/SFRP1/PTX3/LEP	4
BP	GO:0010107	potassium ion import	3/128	48/18670	0.0043473	0.150035	0.135946	KCNJ5/SLC12A5/WNK3	3
BP	GO:0007259	JAK-STAT cascade	5/128	156/18670	0.00443372	0.150035	0.135946	IGF1/GHR/FLT3/LEP/ERBB4	5
BP	GO:0001657	ureteric bud development	4/128	97/18670	0.00446868	0.150035	0.135946	PAX2/SFRP1/ADAMTS16/BMPER	4
BP	GO:0030509	BMP signaling pathway	5/128	157/18670	0.00455491	0.150035	0.135946	SFRP1/GDF6/BMPER/ZCCHC12/NKX2-5	5
BP	GO:0032105	negative regulation of response to extracellular stimulus	2/128	15/18670	0.00461909	0.150035	0.135946	SPX/LEP	2
BP	GO:0032108	negative regulation of response to nutrient levels	2/128	15/18670	0.00461909	0.150035	0.135946	SPX/LEP	2
BP	GO:0098840	protein transport along microtubule	2/128	15/18670	0.00461909	0.150035	0.135946	DLG2/KIF5C	2
BP	GO:0099118	microtubule-based protein transport	2/128	15/18670	0.00461909	0.150035	0.135946	DLG2/KIF5C	2
BP	GO:0072163	mesonephric epithelium development	4/128	98/18670	0.00463452	0.150035	0.135946	PAX2/SFRP1/ADAMTS16/BMPER	4
BP	GO:0072164	mesonephric tubule development	4/128	98/18670	0.00463452	0.150035	0.135946	PAX2/SFRP1/ADAMTS16/BMPER	4
BP	GO:2000369	regulation of clathrin-dependent endocytosis	2/128	16/18670	0.00525537	0.164098	0.148689	SNAP91/DNAJC6	2
BP	GO:0001823	mesonephros development	4/128	102/18670	0.00533928	0.164098	0.148689	PAX2/SFRP1/ADAMTS16/BMPER	4
BP	GO:0015837	amine transport	4/128	102/18670	0.00533928	0.164098	0.148689	CHRNA3/HTR2A/SYT6/LEP	4
BP	GO:0030148	sphingolipid biosynthetic process	4/128	102/18670	0.00533928	0.164098	0.148689	ST8SIA5/ELOVL4/B3GALT1/CERS1	4
BP	GO:0019233	sensory perception of pain	4/128	104/18670	0.00571712	0.170371	0.154372	HTR2A/SPX/DLG2/GRM1	4
BP	GO:0045851	pH reduction	3/128	53/18670	0.00574376	0.170371	0.154372	CCKBR/RAB39A/ATP6V1G2	3
BP	GO:0097696	STAT cascade	5/128	166/18670	0.00575387	0.170371	0.154372	IGF1/GHR/FLT3/LEP/ERBB4	5
BP	GO:0034765	regulation of ion transmembrane transport	9/128	483/18670	0.0060907	0.178171	0.16144	KCNJ5/GRIA3/KCNH1/ANK2/DLG2/SCN3A/JPH3/KCNQ5/WNK3	9
BP	GO:0071772	response to BMP	5/128	170/18670	0.00635225	0.179573	0.16271	SFRP1/GDF6/BMPER/ZCCHC12/NKX2-5	5
BP	GO:0071773	cellular response to BMP stimulus	5/128	170/18670	0.00635225	0.179573	0.16271	SFRP1/GDF6/BMPER/ZCCHC12/NKX2-5	5
BP	GO:0097120	receptor localization to synapse	3/128	55/18670	0.00636903	0.179573	0.16271	MAPK10/DLG2/KIF5C	3
BP	GO:0007204	positive regulation of cytosolic calcium ion concentration	7/128	319/18670	0.00647944	0.179573	0.16271	ADCYAP1R1/HTR2A/CCKBR/AGTR1/ANK2/GRM1/JPH3	7
BP	GO:0006937	regulation of muscle contraction	5/128	171/18670	0.00650842	0.179573	0.16271	CHRNA3/SPX/ANK2/SSTR2/NKX2-5	5
BP	GO:0008090	retrograde axonal transport	2/128	18/18670	0.00664089	0.18117	0.164157	TMEM108/DLG2	2
BP	GO:0051896	regulation of protein kinase B signaling	6/128	244/18670	0.00676376	0.182471	0.165336	KL/KLB/NRG4/LEP/CD28/ERBB4	6
BP	GO:0006939	smooth muscle contraction	4/128	110/18670	0.00695671	0.185614	0.168184	CHRNA3/HTR2A/SPX/SSTR2	4
BP	GO:0019229	regulation of vasoconstriction	3/128	58/18670	0.00738037	0.189291	0.171516	HTR2A/AGTR1/LEP	3
BP	GO:0098930	axonal transport	3/128	58/18670	0.00738037	0.189291	0.171516	TMEM108/DLG2/KIF5C	3
BP	GO:0032095	regulation of response to food	2/128	19/18670	0.00738906	0.189291	0.171516	SPX/LEP	2
BP	GO:0014902	myotube differentiation	4/128	112/18670	0.00740636	0.189291	0.171516	IGF1/KCNH1/NPHS1/NKX2-5	4
BP	GO:0010518	positive regulation of phospholipase activity	3/128	59/18670	0.00773735	0.195691	0.177314	ADCYAP1R1/HTR2A/AGTR1	3
BP	GO:0046324	regulation of glucose import	3/128	60/18670	0.00810438	0.196487	0.178036	IGF1/SLC1A2/LEP	3
BP	GO:0043931	ossification involved in bone maturation	2/128	20/18670	0.00817346	0.196487	0.178036	IGF1/LEP	2
BP	GO:0086014	atrial cardiac muscle cell action potential	2/128	20/18670	0.00817346	0.196487	0.178036	KCNJ5/ANK2	2
BP	GO:0086026	atrial cardiac muscle cell to AV node cell signaling	2/128	20/18670	0.00817346	0.196487	0.178036	KCNJ5/ANK2	2
BP	GO:0086066	atrial cardiac muscle cell to AV node cell communication	2/128	20/18670	0.00817346	0.196487	0.178036	KCNJ5/ANK2	2
BP	GO:0008217	regulation of blood pressure	5/128	182/18670	0.00840807	0.198512	0.179871	SPX/AGTR1/ADAMTS16/LEP/UTS2R	5
BP	GO:0007611	learning or memory	6/128	256/18670	0.00847078	0.198512	0.179871	HTR2A/TNR/SLC12A5/GRPR/NLGN4X/JPH3	6
BP	GO:0043405	regulation of MAP kinase activity	7/128	337/18670	0.00863736	0.198512	0.179871	IGF1/HTR2A/SFRP1/MAPK10/GHR/FLT3/GRM1	7
BP	GO:0043406	positive regulation of MAP kinase activity	6/128	258/18670	0.0087828	0.198512	0.179871	IGF1/HTR2A/MAPK10/GHR/FLT3/GRM1	6
BP	GO:0060393	regulation of pathway-restricted SMAD protein phosphorylation	3/128	62/18670	0.00886881	0.198512	0.179871	GDF6/BMPER/GDF10	3
BP	GO:0090257	regulation of muscle system process	6/128	259/18670	0.00894187	0.198512	0.179871	IGF1/CHRNA3/SPX/ANK2/SSTR2/NKX2-5	6
BP	GO:0003283	atrial septum development	2/128	21/18670	0.00899356	0.198512	0.179871	ANK2/NKX2-5	2
BP	GO:0030728	ovulation	2/128	21/18670	0.00899356	0.198512	0.179871	PGR/LEP	2
BP	GO:0035813	regulation of renal sodium excretion	2/128	21/18670	0.00899356	0.198512	0.179871	SPX/AGTR1	2
BP	GO:0048638	regulation of developmental growth	7/128	347/18670	0.0100436	0.217311	0.196904	IGF1/SFRP1/GHR/TNR/LEP/ERBB4/NKX2-5	7
BP	GO:0060389	pathway-restricted SMAD protein phosphorylation	3/128	65/18670	0.0100922	0.217311	0.196904	GDF6/BMPER/GDF10	3
BP	GO:0046883	regulation of hormone secretion	6/128	266/18670	0.0101137	0.217311	0.196904	CHRNA3/SFRP1/AGTR1/EPHA5/BRSK2/LEP	6
BP	GO:0032098	regulation of appetite	2/128	23/18670	0.0107388	0.222853	0.201926	SPX/LEP	2
BP	GO:0035812	renal sodium excretion	2/128	23/18670	0.0107388	0.222853	0.201926	SPX/AGTR1	2
BP	GO:0045821	positive regulation of glycolytic process	2/128	23/18670	0.0107388	0.222853	0.201926	IGF1/HTR2A	2
BP	GO:0070977	bone maturation	2/128	23/18670	0.0107388	0.222853	0.201926	IGF1/LEP	2
BP	GO:0045667	regulation of osteoblast differentiation	4/128	126/18670	0.0110964	0.228322	0.206882	IGF1/SFRP1/HEMGN/GDF10	4
BP	GO:0046323	glucose import	3/128	68/18670	0.011409	0.22868	0.207206	IGF1/SLC1A2/LEP	3
BP	GO:0051965	positive regulation of synapse assembly	3/128	68/18670	0.011409	0.22868	0.207206	LRRTM2/CLSTN2/SLITRK4	3
BP	GO:0051480	regulation of cytosolic calcium ion concentration	7/128	357/18670	0.0116104	0.22868	0.207206	ADCYAP1R1/HTR2A/CCKBR/AGTR1/ANK2/GRM1/JPH3	7
BP	GO:0060343	trabecula formation	2/128	24/18670	0.0116629	0.22868	0.207206	SFRP1/NKX2-5	2
BP	GO:0008088	axo-dendritic transport	3/128	69/18670	0.0118689	0.22868	0.207206	TMEM108/DLG2/KIF5C	3
BP	GO:0042698	ovulation cycle	3/128	69/18670	0.0118689	0.22868	0.207206	PGR/PTX3/LEP	3
BP	GO:0010517	regulation of phospholipase activity	3/128	70/18670	0.0123394	0.22868	0.207206	ADCYAP1R1/HTR2A/AGTR1	3
BP	GO:0051966	regulation of synaptic transmission, glutamatergic	3/128	70/18670	0.0123394	0.22868	0.207206	HTR2A/TNR/GRM1	3
BP	GO:0001822	kidney development	6/128	278/18670	0.0123708	0.22868	0.207206	PAX2/SFRP1/AGTR1/ADAMTS16/NPHS1/BMPER	6
BP	GO:0006688	glycosphingolipid biosynthetic process	2/128	25/18670	0.0126207	0.22868	0.207206	ST8SIA5/B3GALT1	2
BP	GO:0030813	positive regulation of nucleotide catabolic process	2/128	25/18670	0.0126207	0.22868	0.207206	IGF1/HTR2A	2
BP	GO:0032104	regulation of response to extracellular stimulus	2/128	25/18670	0.0126207	0.22868	0.207206	SPX/LEP	2
BP	GO:0032107	regulation of response to nutrient levels	2/128	25/18670	0.0126207	0.22868	0.207206	SPX/LEP	2
BP	GO:0050901	leukocyte tethering or rolling	2/128	25/18670	0.0126207	0.22868	0.207206	ADD2/LEP	2
BP	GO:0051197	positive regulation of coenzyme metabolic process	2/128	25/18670	0.0126207	0.22868	0.207206	IGF1/HTR2A	2
BP	GO:0060561	apoptotic process involved in morphogenesis	2/128	25/18670	0.0126207	0.22868	0.207206	PAX2/NKX2-5	2
BP	GO:0030278	regulation of ossification	5/128	203/18670	0.0130423	0.232529	0.210694	IGF1/SFRP1/KL/HEMGN/GDF10	5
BP	GO:0035265	organ growth	5/128	204/18670	0.0132985	0.232529	0.210694	IGF1/NLGN4X/LEP/ERBB4/NKX2-5	5
BP	GO:0035637	multicellular organismal signaling	5/128	204/18670	0.0132985	0.232529	0.210694	TNR/KCNJ5/ANK2/SCN3A/NKX2-5	5
BP	GO:0050805	negative regulation of synaptic transmission	3/128	72/18670	0.013312	0.232529	0.210694	HTR2A/TNR/NLGN4X	3
BP	GO:0060193	positive regulation of lipase activity	3/128	72/18670	0.013312	0.232529	0.210694	ADCYAP1R1/HTR2A/AGTR1	3
BP	GO:0032355	response to estradiol	4/128	134/18670	0.013656	0.236833	0.214594	ADCYAP1R1/SFRP1/LEP/SSTR2	4
BP	GO:0071326	cellular response to monosaccharide stimulus	4/128	136/18670	0.0143496	0.245379	0.222337	PAX2/EPHA5/BRSK2/LEP	4
BP	GO:0023061	signal release	8/128	462/18670	0.0143508	0.245379	0.222337	CHRNA3/HTR2A/SFRP1/SYT6/AGTR1/EPHA5/BRSK2/LEP	8
BP	GO:0042310	vasoconstriction	3/128	76/18670	0.0153853	0.259171	0.234833	HTR2A/AGTR1/LEP	3
BP	GO:0070665	positive regulation of leukocyte proliferation	4/128	139/18670	0.0154315	0.259171	0.234833	IGF1/IL5RA/LEP/CD28	4
BP	GO:0072001	renal system development	6/128	293/18670	0.0156642	0.259171	0.234833	PAX2/SFRP1/AGTR1/ADAMTS16/NPHS1/BMPER	6
BP	GO:0008045	motor neuron axon guidance	2/128	28/18670	0.0156911	0.259171	0.234833	NTNG1/KIF5C	2
BP	GO:0090383	phagosome acidification	2/128	28/18670	0.0156911	0.259171	0.234833	RAB39A/ATP6V1G2	2
BP	GO:0055074	calcium ion homeostasis	8/128	471/18670	0.0159399	0.260503	0.23604	ADCYAP1R1/HTR2A/CCKBR/KL/AGTR1/ANK2/GRM1/JPH3	8
BP	GO:0030900	forebrain development	7/128	381/18670	0.0160835	0.260503	0.23604	GNAO1/SLC1A2/TNR/TMEM108/EPHA5/ERBB4/SSTR2	7
BP	GO:0048511	rhythmic process	6/128	295/18670	0.016145	0.260503	0.23604	PGR/MAPK10/PTX3/LEP/SPSB4/MAGEL2	6
BP	GO:0010827	regulation of glucose transmembrane transport	3/128	78/18670	0.0164864	0.260503	0.23604	IGF1/SLC1A2/LEP	3
BP	GO:0055021	regulation of cardiac muscle tissue growth	3/128	78/18670	0.0164864	0.260503	0.23604	IGF1/ERBB4/NKX2-5	3
BP	GO:0046467	membrane lipid biosynthetic process	4/128	142/18670	0.0165634	0.260503	0.23604	ST8SIA5/ELOVL4/B3GALT1/CERS1	4
BP	GO:1901653	cellular response to peptide	7/128	385/18670	0.0169336	0.260503	0.23604	IGF1/GHR/KL/AGTR1/LEP/ATP6V1G2/CPEB1	7
BP	GO:0035296	regulation of tube diameter	4/128	143/18670	0.016952	0.260503	0.23604	HTR2A/AGTR1/LEP/UTS2R	4
BP	GO:0044344	cellular response to fibroblast growth factor stimulus	4/128	143/18670	0.016952	0.260503	0.23604	SFRP1/KL/KLB/TRIM71	4
BP	GO:0050880	regulation of blood vessel size	4/128	143/18670	0.016952	0.260503	0.23604	HTR2A/AGTR1/LEP/UTS2R	4
BP	GO:0097746	regulation of blood vessel diameter	4/128	143/18670	0.016952	0.260503	0.23604	HTR2A/AGTR1/LEP/UTS2R	4
BP	GO:0035150	regulation of tube size	4/128	144/18670	0.0173462	0.263229	0.238511	HTR2A/AGTR1/LEP/UTS2R	4
BP	GO:0071322	cellular response to carbohydrate stimulus	4/128	144/18670	0.0173462	0.263229	0.238511	PAX2/EPHA5/BRSK2/LEP	4
BP	GO:0007612	learning	4/128	145/18670	0.0177462	0.267626	0.242494	TNR/SLC12A5/NLGN4X/JPH3	4
BP	GO:0099068	postsynapse assembly	2/128	30/18670	0.0178974	0.26824	0.243051	LRRTM2/NLGN4X	2
BP	GO:0035264	multicellular organism growth	4/128	146/18670	0.0181518	0.270384	0.244994	IGF1/SLC1A2/GHR/SLC12A5	4
BP	GO:0045137	development of primary sexual characteristics	5/128	223/18670	0.0188303	0.273644	0.247948	ADCYAP1R1/PGR/SFRP1/PTX3/LEP	5
BP	GO:0045444	fat cell differentiation	5/128	223/18670	0.0188303	0.273644	0.247948	HTR2A/SFRP1/GDF6/LEP/GDF10	5
BP	GO:0010959	regulation of metal ion transport	7/128	394/18670	0.0189617	0.273644	0.247948	ADCYAP1R1/GNAO1/HTR2A/ANK2/JPH3/NKX2-5/WNK3	7
BP	GO:0007202	activation of phospholipase C activity	2/128	31/18670	0.0190469	0.273644	0.247948	ADCYAP1R1/HTR2A	2
BP	GO:0051482	positive regulation of cytosolic calcium ion concentration involved in phospholipase C-activating G protein-coupled signaling pathway	2/128	31/18670	0.0190469	0.273644	0.247948	AGTR1/GRM1	2
BP	GO:0099625	ventricular cardiac muscle cell membrane repolarization	2/128	31/18670	0.0190469	0.273644	0.247948	KCNJ5/ANK2	2
BP	GO:0045913	positive regulation of carbohydrate metabolic process	3/128	83/18670	0.0194282	0.27436	0.248596	IGF1/ADCYAP1R1/HTR2A	3
BP	GO:0071774	response to fibroblast growth factor	4/128	150/18670	0.0198321	0.27436	0.248596	SFRP1/KL/KLB/TRIM71	4
BP	GO:0001503	ossification	7/128	398/18670	0.0199158	0.27436	0.248596	IGF1/SFRP1/KL/HEMGN/MMP16/LEP/GDF10	7
BP	GO:0060420	regulation of heart growth	3/128	84/18670	0.0200491	0.27436	0.248596	IGF1/ERBB4/NKX2-5	3
BP	GO:0097756	negative regulation of blood vessel diameter	3/128	84/18670	0.0200491	0.27436	0.248596	HTR2A/AGTR1/LEP	3
BP	GO:0038128	ERBB2 signaling pathway	2/128	32/18670	0.0202267	0.27436	0.248596	NRG4/ERBB4	2
BP	GO:0045589	regulation of regulatory T cell differentiation	2/128	32/18670	0.0202267	0.27436	0.248596	CD28/CR1	2
BP	GO:0071295	cellular response to vitamin	2/128	32/18670	0.0202267	0.27436	0.248596	SFRP1/LEP	2
BP	GO:0086019	cell-cell signaling involved in cardiac conduction	2/128	32/18670	0.0202267	0.27436	0.248596	KCNJ5/ANK2	2
BP	GO:1900745	positive regulation of p38MAPK cascade	2/128	32/18670	0.0202267	0.27436	0.248596	GDF6/LEP	2
CC	GO:0097060	synaptic membrane	22/140	432/19717	4.36e-13	1.02e-10	8.58e-11	SNAP91/CHRNA3/HTR2A/SLC1A2/ADAM23/GRIA3/CNTN6/SYT6/KCNH1/TMEM108/ANK2/LRRTM2/NLGN4X/DLG2/GRM1/CNTNAP4/CLSTN2/NTNG1/CADM3/ERBB4/CPEB1/GABRQ	22
CC	GO:0045211	postsynaptic membrane	14/140	323/19717	7.71e-08	5.47e-06	4.58e-06	CHRNA3/HTR2A/GRIA3/KCNH1/TMEM108/ANK2/LRRTM2/NLGN4X/DLG2/GRM1/CLSTN2/ERBB4/CPEB1/GABRQ	14
CC	GO:0014069	postsynaptic density	14/140	324/19717	8.01e-08	5.47e-06	4.58e-06	ADD2/CHRNA3/NEFH/DNAJC6/KCNH1/TMEM108/LRRTM2/NLGN4X/DLG2/GRM1/CLSTN2/CTNND2/ERBB4/CPEB1	14
CC	GO:0032279	asymmetric synapse	14/140	328/19717	9.31e-08	5.47e-06	4.58e-06	ADD2/CHRNA3/NEFH/DNAJC6/KCNH1/TMEM108/LRRTM2/NLGN4X/DLG2/GRM1/CLSTN2/CTNND2/ERBB4/CPEB1	14
CC	GO:0099572	postsynaptic specialization	14/140	348/19717	1.92e-07	6.75e-06	5.65e-06	ADD2/CHRNA3/NEFH/DNAJC6/KCNH1/TMEM108/LRRTM2/NLGN4X/DLG2/GRM1/CLSTN2/CTNND2/ERBB4/CPEB1	14
CC	GO:0098978	glutamatergic synapse	14/140	349/19717	1.99e-07	6.75e-06	5.65e-06	HTR2A/MAPK10/SLC1A2/ADAM23/TNR/SYT6/LRRTM2/NLGN4X/DLG2/GRM1/CLSTN2/NTNG1/ERBB4/SLITRK4	14
CC	GO:0098984	neuron to neuron synapse	14/140	350/19717	2.06e-07	6.75e-06	5.65e-06	ADD2/CHRNA3/NEFH/DNAJC6/KCNH1/TMEM108/LRRTM2/NLGN4X/DLG2/GRM1/CLSTN2/CTNND2/ERBB4/CPEB1	14
CC	GO:0042734	presynaptic membrane	10/140	161/19717	2.3e-07	6.75e-06	5.65e-06	SNAP91/HTR2A/SLC1A2/ADAM23/CNTN6/KCNH1/CNTNAP4/NTNG1/CADM3/ERBB4	10
CC	GO:0099240	intrinsic component of synaptic membrane	10/140	164/19717	2.73e-07	7.13e-06	5.97e-06	HTR2A/SLC1A2/ADAM23/CNTN6/SYT6/LRRTM2/CLSTN2/NTNG1/CADM3/ERBB4	10
CC	GO:0098889	intrinsic component of presynaptic membrane	7/140	82/19717	1.91e-06	4.49e-05	3.76e-05	HTR2A/SLC1A2/ADAM23/CNTN6/NTNG1/CADM3/ERBB4	7
CC	GO:0098793	presynapse	15/140	491/19717	2.24e-06	4.79e-05	4.01e-05	SNAP91/AMPH/HTR2A/SLC1A2/ADAM23/DNAJC6/CNTN6/SYT6/KCNH1/NLGN4X/CNTNAP4/NTNG1/CADM3/ERBB4/SV2B	15
CC	GO:0099699	integral component of synaptic membrane	8/140	152/19717	1.31e-05	0.000256863	0.000215155	HTR2A/SLC1A2/ADAM23/SYT6/LRRTM2/CLSTN2/CADM3/ERBB4	8
CC	GO:0060076	excitatory synapse	5/140	50/19717	2.75e-05	0.000497683	0.000416872	GRIA3/CNTN6/LRRTM2/NLGN4X/CADM3	5
CC	GO:0099056	integral component of presynaptic membrane	5/140	73/19717	0.000171263	0.0026931	0.00225581	HTR2A/SLC1A2/ADAM23/CADM3/ERBB4	5
CC	GO:0098839	postsynaptic density membrane	5/140	74/19717	0.000182634	0.0026931	0.00225581	LRRTM2/DLG2/GRM1/CLSTN2/ERBB4	5
CC	GO:0098688	parallel fiber to Purkinje cell synapse	3/140	16/19717	0.00018336	0.0026931	0.00225581	GRIA3/CNTN6/CADM3	3
CC	GO:0098685	Schaffer collateral - CA1 synapse	5/140	82/19717	0.00029563	0.00408665	0.00342309	NEFH/TNR/LRRTM2/GRM1/NTNG1	5
CC	GO:0062023	collagen-containing extracellular matrix	10/140	406/19717	0.000654403	0.00854359	0.00715634	SFRP1/TNR/PRG4/PZP/FLG/ADAMTS3/ZG16/COL25A1/COL6A6/GDF10	10
CC	GO:0099634	postsynaptic specialization membrane	5/140	101/19717	0.000770717	0.00953256	0.00798472	LRRTM2/DLG2/GRM1/CLSTN2/ERBB4	5
CC	GO:0044304	main axon	4/140	68/19717	0.00139464	0.0157777	0.0132158	TUBB4A/SLC1A2/ANK2/DLG2	4
CC	GO:0034702	ion channel complex	8/140	301/19717	0.00140993	0.0157777	0.0132158	CHRNA3/KCNJ5/GRIA3/KCNH1/DLG2/SCN3A/KCNQ5/GABRQ	8
CC	GO:1902495	transmembrane transporter complex	8/140	324/19717	0.00223407	0.0238639	0.0199891	CHRNA3/KCNJ5/GRIA3/KCNH1/DLG2/SCN3A/KCNQ5/GABRQ	8
CC	GO:1990351	transporter complex	8/140	332/19717	0.00259605	0.0265249	0.0222179	CHRNA3/KCNJ5/GRIA3/KCNH1/DLG2/SCN3A/KCNQ5/GABRQ	8
CC	GO:0099144	anchored component of synaptic membrane	2/140	12/19717	0.00315329	0.030876	0.0258625	CNTN6/NTNG1	2
CC	GO:0008076	voltage-gated potassium channel complex	4/140	87/19717	0.00343669	0.0323049	0.0270594	KCNJ5/KCNH1/DLG2/KCNQ5	4
CC	GO:0034705	potassium channel complex	4/140	96/19717	0.00488406	0.0426583	0.0357317	KCNJ5/KCNH1/DLG2/KCNQ5	4
CC	GO:0034703	cation channel complex	6/140	220/19717	0.00490116	0.0426583	0.0357317	KCNJ5/GRIA3/KCNH1/DLG2/SCN3A/KCNQ5	6
CC	GO:0099061	integral component of postsynaptic density membrane	3/140	50/19717	0.00538187	0.0451693	0.0378349	LRRTM2/CLSTN2/ERBB4	3
CC	GO:0099146	intrinsic component of postsynaptic density membrane	3/140	53/19717	0.00633391	0.0513265	0.0429924	LRRTM2/CLSTN2/ERBB4	3
CC	GO:0044853	plasma membrane raft	4/140	109/19717	0.00762251	0.0587525	0.0492126	ADD2/ADCYAP1R1/CHRNA3/HTR2A	4
CC	GO:1904115	axon cytoplasm	3/140	57/19717	0.00775033	0.0587525	0.0492126	TMEM108/DLG2/KIF5C	3
CC	GO:0099055	integral component of postsynaptic membrane	4/140	117/19717	0.00972767	0.0714376	0.059838	HTR2A/LRRTM2/CLSTN2/ERBB4	4
CC	GO:0098936	intrinsic component of postsynaptic membrane	4/140	122/19717	0.0112178	0.079884	0.0669129	HTR2A/LRRTM2/CLSTN2/ERBB4	4
CC	GO:0098982	GABA-ergic synapse	3/140	71/19717	0.0140913	0.0973955	0.081581	LRRTM2/NLGN4X/ERBB4	3
CC	GO:0099060	integral component of postsynaptic specialization membrane	3/140	74/19717	0.015739	0.105676	0.0885169	LRRTM2/CLSTN2/ERBB4	3
CC	GO:0070382	exocytic vesicle	5/140	207/19717	0.0162038	0.105775	0.0885995	IGF1/SNAP91/AMPH/SYT6/SV2B	5
CC	GO:0098948	intrinsic component of postsynaptic specialization membrane	3/140	77/19717	0.0174907	0.111089	0.0930514	LRRTM2/CLSTN2/ERBB4	3
CC	GO:0033267	axon part	7/140	382/19717	0.0194393	0.120217	0.100697	TUBB4A/SLC1A2/TMEM108/ANK2/DLG2/KIF5C/BRSK2	7
CC	GO:0120111	neuron projection cytoplasm	3/140	84/19717	0.021985	0.132474	0.110963	TMEM108/DLG2/KIF5C	3
CC	GO:0045121	membrane raft	6/140	315/19717	0.0251151	0.143581	0.120267	ADD2/ADCYAP1R1/CHRNA3/HTR2A/TNR/ANK2	6
CC	GO:0098857	membrane microdomain	6/140	316/19717	0.0254569	0.143581	0.120267	ADD2/ADCYAP1R1/CHRNA3/HTR2A/TNR/ANK2	6
CC	GO:0043025	neuronal cell body	8/140	497/19717	0.0256613	0.143581	0.120267	CHRNA3/HTR2A/TUBB4A/MAPK10/KCNH1/EPHA5/KIF5C/CTNND2	8
CC	GO:0098589	membrane region	6/140	328/19717	0.0298026	0.162874	0.136428	ADD2/ADCYAP1R1/CHRNA3/HTR2A/TNR/ANK2	6
CC	GO:0030672	synaptic vesicle membrane	3/140	104/19717	0.0379661	0.198268	0.166074	AMPH/SYT6/SV2B	3
CC	GO:0099501	exocytic vesicle membrane	3/140	104/19717	0.0379661	0.198268	0.166074	AMPH/SYT6/SV2B	3
CC	GO:0005911	cell-cell junction	7/140	459/19717	0.0456361	0.232192	0.19449	ADCYAP1R1/KIRREL2/ANK2/NPHS1/CADM3/CTNND2/WNK3	7
CC	GO:0043209	myelin sheath	2/140	49/19717	0.0473853	0.232192	0.19449	GNAO1/TUBB4A	2
CC	GO:0008021	synaptic vesicle	4/140	191/19717	0.0474265	0.232192	0.19449	SNAP91/AMPH/SYT6/SV2B	4
MF	GO:0008528	G protein-coupled peptide receptor activity	7/131	146/17697	0.000107134	0.0226551	0.0189185	ADCYAP1R1/VIPR2/CCKBR/GRPR/AGTR1/SSTR2/UTS2R	7
MF	GO:0001653	peptide receptor activity	7/131	152/17697	0.000137721	0.0226551	0.0189185	ADCYAP1R1/VIPR2/CCKBR/GRPR/AGTR1/SSTR2/UTS2R	7
MF	GO:0042277	peptide binding	9/131	295/17697	0.00035238	0.0378391	0.0315982	ADCYAP1R1/VIPR2/CCKBR/GHR/PEX5L/GRIA3/GRPR/SSTR2/COL25A1	9
MF	GO:0017046	peptide hormone binding	4/131	49/17697	0.000469451	0.0378391	0.0315982	ADCYAP1R1/VIPR2/CCKBR/GHR	4
MF	GO:0042923	neuropeptide binding	3/131	24/17697	0.000716033	0.0378391	0.0315982	ADCYAP1R1/GRPR/SSTR2	3
MF	GO:0022839	ion gated channel activity	9/131	334/17697	0.000858906	0.0378391	0.0315982	CHRNA3/KCNJ5/GRIA3/KCNH1/SCN3A/JPH3/KCNT2/KCNQ5/GABRQ	9
MF	GO:0030371	translation repressor activity	3/131	26/17697	0.00090992	0.0378391	0.0315982	PAIP2B/TRIM71/CPEB1	3
MF	GO:0042562	hormone binding	5/131	102/17697	0.000965997	0.0378391	0.0315982	ADCYAP1R1/CHRNA3/VIPR2/CCKBR/GHR	5
MF	GO:0022836	gated channel activity	9/131	343/17697	0.00103511	0.0378391	0.0315982	CHRNA3/KCNJ5/GRIA3/KCNH1/SCN3A/JPH3/KCNT2/KCNQ5/GABRQ	9
MF	GO:0033218	amide binding	9/131	356/17697	0.00134041	0.0440993	0.0368259	ADCYAP1R1/VIPR2/CCKBR/GHR/PEX5L/GRIA3/GRPR/SSTR2/COL25A1	9
MF	GO:0015077	monovalent inorganic cation transmembrane transporter activity	9/131	382/17697	0.0021685	0.0648578	0.0541606	SLC1A2/KCNJ5/SLC12A5/KCNH1/SLC10A6/SCN3A/KCNT2/KCNQ5/ATP6V1G2	9
MF	GO:0005261	cation channel activity	8/131	319/17697	0.00259942	0.0712675	0.0595131	CHRNA3/KCNJ5/GRIA3/KCNH1/SCN3A/JPH3/KCNT2/KCNQ5	8
MF	GO:0099186	structural constituent of postsynapse	2/131	11/17697	0.00286288	0.0724529	0.060503	NEFH/DLG2	2
MF	GO:0015276	ligand-gated ion channel activity	5/131	138/17697	0.00364054	0.0734936	0.0613721	CHRNA3/KCNJ5/GRIA3/JPH3/GABRQ	5
MF	GO:0022834	ligand-gated channel activity	5/131	138/17697	0.00364054	0.0734936	0.0613721	CHRNA3/KCNJ5/GRIA3/JPH3/GABRQ	5
MF	GO:0005216	ion channel activity	9/131	416/17697	0.00381848	0.0734936	0.0613721	CHRNA3/KCNJ5/GRIA3/KCNH1/SCN3A/JPH3/KCNT2/KCNQ5/GABRQ	9
MF	GO:0005249	voltage-gated potassium channel activity	4/131	87/17697	0.00397387	0.0734936	0.0613721	KCNJ5/KCNH1/KCNT2/KCNQ5	4
MF	GO:0042043	neurexin family protein binding	2/131	13/17697	0.00402093	0.0734936	0.0613721	LRRTM2/NLGN4X	2
MF	GO:0022838	substrate-specific channel activity	9/131	428/17697	0.00459258	0.0790803	0.0660373	CHRNA3/KCNJ5/GRIA3/KCNH1/SCN3A/JPH3/KCNT2/KCNQ5/GABRQ	9
MF	GO:0046873	metal ion transmembrane transporter activity	9/131	438/17697	0.00532692	0.0790803	0.0660373	SLC1A2/KCNJ5/SLC12A5/KCNH1/SLC10A6/SCN3A/JPH3/KCNT2/KCNQ5	9
MF	GO:0000900	translation repressor activity, mRNA regulatory element binding	2/131	15/17697	0.00536065	0.0790803	0.0660373	PAIP2B/CPEB1	2
MF	GO:0001846	opsonin binding	2/131	15/17697	0.00536065	0.0790803	0.0660373	PTX3/CR1	2
MF	GO:0004896	cytokine receptor activity	4/131	96/17697	0.00563643	0.0790803	0.0660373	IL5RA/GHR/FLT3/GFRA2	4
MF	GO:0015079	potassium ion transmembrane transporter activity	5/131	159/17697	0.00660394	0.0790803	0.0660373	KCNJ5/SLC12A5/KCNH1/KCNT2/KCNQ5	5
MF	GO:0098960	postsynaptic neurotransmitter receptor activity	3/131	52/17697	0.00672525	0.0790803	0.0660373	CHRNA3/GRIA3/GRM1	3
MF	GO:0015267	channel activity	9/131	456/17697	0.00687541	0.0790803	0.0660373	CHRNA3/KCNJ5/GRIA3/KCNH1/SCN3A/JPH3/KCNT2/KCNQ5/GABRQ	9
MF	GO:0098918	structural constituent of synapse	2/131	17/17697	0.00687651	0.0790803	0.0660373	NEFH/DLG2	2
MF	GO:0005200	structural constituent of cytoskeleton	4/131	102/17697	0.00697025	0.0790803	0.0660373	ADD2/NEFH/TUBB4A/ANK2	4
MF	GO:0022803	passive transmembrane transporter activity	9/131	457/17697	0.00697061	0.0790803	0.0660373	CHRNA3/KCNJ5/GRIA3/KCNH1/SCN3A/JPH3/KCNT2/KCNQ5/GABRQ	9
MF	GO:0004222	metalloendopeptidase activity	4/131	103/17697	0.0072111	0.0790817	0.0660385	ADAM23/ADAMTS16/MMP16/ADAMTS3	4
MF	GO:0099094	ligand-gated cation channel activity	4/131	105/17697	0.00770914	0.0818164	0.0683221	CHRNA3/KCNJ5/GRIA3/JPH3	4
MF	GO:0030276	clathrin binding	3/131	57/17697	0.00866917	0.0891299	0.0744294	SNAP91/DNAJC6/SYT6	3
MF	GO:0045182	translation regulator activity	3/131	60/17697	0.00997758	0.0951828	0.079484	PAIP2B/TRIM71/CPEB1	3
MF	GO:0001848	complement binding	2/131	21/17697	0.0104151	0.0951828	0.079484	PTX3/CR1	2
MF	GO:0051428	peptide hormone receptor binding	2/131	21/17697	0.0104151	0.0951828	0.079484	GNAO1/LEP	2
MF	GO:0070840	dynein complex binding	2/131	21/17697	0.0104151	0.0951828	0.079484	NEFH/CCDC155	2
MF	GO:0004714	transmembrane receptor protein tyrosine kinase activity	3/131	62/17697	0.0109102	0.0967551	0.080797	FLT3/EPHA5/ERBB4	3
MF	GO:0030594	neurotransmitter receptor activity	4/131	117/17697	0.0111754	0.0967551	0.080797	CHRNA3/HTR2A/GRIA3/GRM1	4
MF	GO:0017134	fibroblast growth factor binding	2/131	23/17697	0.0124275	0.104837	0.0875456	KL/KLB	2
MF	GO:0005179	hormone activity	4/131	122/17697	0.0128734	0.105688	0.0882568	IGF1/KL/SPX/LEP	4
MF	GO:0005267	potassium channel activity	4/131	123/17697	0.0132316	0.105688	0.0882568	KCNJ5/KCNH1/KCNT2/KCNQ5	4
MF	GO:0001965	G-protein alpha-subunit binding	2/131	24/17697	0.0134921	0.105688	0.0882568	HTR2A/RGS22	2
MF	GO:0001871	pattern binding	2/131	25/17697	0.014595	0.106706	0.0891062	PRG4/PTX3	2
MF	GO:0005104	fibroblast growth factor receptor binding	2/131	25/17697	0.014595	0.106706	0.0891062	KL/KLB	2
MF	GO:0030247	polysaccharide binding	2/131	25/17697	0.014595	0.106706	0.0891062	PRG4/PTX3	2
MF	GO:0005244	voltage-gated ion channel activity	5/131	197/17697	0.0156577	0.109604	0.0915267	KCNJ5/KCNH1/SCN3A/KCNT2/KCNQ5	5
MF	GO:0022832	voltage-gated channel activity	5/131	197/17697	0.0156577	0.109604	0.0915267	KCNJ5/KCNH1/SCN3A/KCNT2/KCNQ5	5
MF	GO:0008066	glutamate receptor activity	2/131	27/17697	0.0169128	0.115007	0.0960383	GRIA3/GRM1	2
MF	GO:0005343	organic acid:sodium symporter activity	2/131	28/17697	0.0181265	0.115007	0.0960383	SLC1A2/SLC10A6	2
MF	GO:0030507	spectrin binding	2/131	28/17697	0.0181265	0.115007	0.0960383	ADD2/ANK2	2
MF	GO:0090079	translation regulator activity, nucleic acid binding	2/131	28/17697	0.0181265	0.115007	0.0960383	PAIP2B/CPEB1	2
MF	GO:0005230	extracellular ligand-gated ion channel activity	3/131	75/17697	0.0181774	0.115007	0.0960383	CHRNA3/GRIA3/GABRQ	3
MF	GO:0019199	transmembrane receptor protein kinase activity	3/131	79/17697	0.0208407	0.128838	0.107588	FLT3/EPHA5/ERBB4	3
MF	GO:0022843	voltage-gated cation channel activity	4/131	142/17697	0.0212733	0.128838	0.107588	KCNJ5/KCNH1/KCNT2/KCNQ5	4
MF	GO:0051117	ATPase binding	3/131	80/17697	0.0215382	0.128838	0.107588	PGR/ANK2/BRSK2	3
MF	GO:0071855	neuropeptide receptor binding	2/131	32/17697	0.0233333	0.137083	0.114473	GNAO1/CCKBR	2
MF	GO:0005251	delayed rectifier potassium channel activity	2/131	33/17697	0.02472	0.142682	0.119149	KCNH1/KCNQ5	2
MF	GO:0005539	glycosaminoglycan binding	5/131	229/17697	0.0278321	0.157875	0.131836	SFRP1/LYVE1/ADAMTS3/COL25A1/LIPI	5
MF	GO:0008083	growth factor activity	4/131	163/17697	0.0330392	0.184236	0.153849	IGF1/GDF6/NRG4/GDF10	4
MF	GO:0030020	extracellular matrix structural constituent conferring tensile strength	2/131	41/17697	0.0369523	0.19622	0.163856	COL25A1/COL6A6	2
MF	GO:0099528	G protein-coupled neurotransmitter receptor activity	2/131	41/17697	0.0369523	0.19622	0.163856	HTR2A/GRM1	2
MF	GO:0008201	heparin binding	4/131	169/17697	0.0369775	0.19622	0.163856	SFRP1/ADAMTS3/COL25A1/LIPI	4
MF	GO:0030674	protein binding, bridging	4/131	170/17697	0.0376591	0.196664	0.164228	NEFH/ANK2/SPSB4/CD28	4
MF	GO:0019894	kinesin binding	2/131	42/17697	0.0386156	0.198508	0.165768	NEFH/JAKMIP1	2
MF	GO:0015294	solute:cation symporter activity	3/131	102/17697	0.040077	0.202852	0.169394	SLC1A2/SLC12A5/SLC10A6	3
MF	GO:0008237	metallopeptidase activity	4/131	181/17697	0.0456334	0.227476	0.189957	ADAM23/ADAMTS16/MMP16/ADAMTS3	4
MF	GO:1904315	transmitter-gated ion channel activity involved in regulation of postsynaptic membrane potential	2/131	47/17697	0.0473441	0.232481	0.194137	CHRNA3/GRIA3	2
MF	GO:0000149	SNARE binding	3/131	110/17697	0.0483043	0.233708	0.195161	SNAP91/SYT6/TXLNB	3
ID	Description	GeneRatio	BgRatio	pvalue	p.adjust	qvalue	geneID	Count
hsa04080	Neuroactive ligand-receptor interaction	14/67	341/8078	5.6e-07	0.000102451	9.25e-05		14
hsa04728	Dopaminergic synapse	6/67	132/8078	0.000749394	0.0453551	0.0409592		6
hsa04915	Estrogen signaling pathway	6/67	138/8078	0.000946033	0.0453551	0.0409592		6
hsa04723	Retrograde endocannabinoid signaling	6/67	148/8078	0.00135963	0.0453551	0.0409592		6
hsa04914	Progesterone-mediated oocyte maturation	5/67	100/8078	0.00138356	0.0453551	0.0409592		5
hsa04730	Long-term depression	4/67	60/8078	0.00148705	0.0453551	0.0409592		4
hsa04935	Growth hormone synthesis, secretion and action	5/67	119/8078	0.00297449	0.0777617	0.0702248		5
hsa04514	Cell adhesion molecules	5/67	149/8078	0.00770109	0.160296	0.14476		5
hsa04713	Circadian entrainment	4/67	97/8078	0.00840648	0.160296	0.14476		4
hsa04024	cAMP signaling pathway	6/67	216/8078	0.00875935	0.160296	0.14476		6
hsa04725	Cholinergic synapse	4/67	113/8078	0.0141587	0.205295	0.185398		4
hsa04020	Calcium signaling pathway	6/67	240/8078	0.0142291	0.205295	0.185398		6
hsa04724	Glutamatergic synapse	4/67	114/8078	0.0145838	0.205295	0.185398		4
hsa04152	AMPK signaling pathway	4/67	120/8078	0.0173049	0.2262	0.204276		4
